# Supplementary material for: High Prevalence of Energy and Nutrients Inadequacy among Brazilian Older Adults
Source: Nutrients. 2023 Jul 21;15(14):3246. doi: 10.3390/nu15143246 (PMC10384757; doi:10.3390/nu15143246)
Supplement: Supplementary file 1 [file nutrients-15-03246-s001.zip]

Archive with 1 entries (1 files):
- nutrients-2461118-supplementary.pdf
